# Supplementary material for: Neuroprotective dobutamine treatment upregulates superoxide dismutase 3, anti-oxidant and survival genes and attenuates genes mediating inflammation
Source: BMC Neurosci. 2018 Mar 9;19:9. doi: 10.1186/s12868-018-0415-2 (PMC5845293; doi:10.1186/s12868-018-0415-2)
Supplement: Supplementary file 1 — Additional file 1: Table S1. Regulated genes involved in signalling cascades in all experimental groups classified by gene ontology. Abbreviations: D—dobutamine; LPS—lipopolysaccharide; OGD—oxygen–glucose-deprivation. [file 12868_2018_415_MOESM1_ESM.xlsx]

## Sheet: Sheet1
signalling related genes	Ctrl vs Ctrl D	Ctrl vs LPS	Ctrl vs OGD	OGD vs OGD D	LPS vs LPS D	LPS OGD vs LPS D OGD
Snf1lk, SNF1-like kinase	11.4		3.1		3.0
Gem, GTP binding protein	9.7				2.2
Arfl4, ADP-ribosylation factor 4-like	5.6				3.7
Ptp4a1, Protein tyrosine phosphatase 4a1	5.5				2.1
Gpr153, G protein-coupled receptor 153	4.4				2.1
Dusp1, Dual specificity phosphatase 1	4.0
Npr3, Natriuretic peptide receptor 3	4.0
Olfr444, Olfactory receptor 444	3.6	2.8				0.4
Ibtk, Inhibitor of Bruton agammaglobulinemia tyrosine kinase	3.4	2.2
Pvr, Poliovirus receptor	3.4
Sphk1, Sphingosine kinase 1	3.1	3.6			2.4
Grik5, Glutamate receptor, ionotropic, kainate 5	2.9	2.5				0.5
Dusp5, Dual specificity phosphatase 5	2.8	7.5
Pam, Peptidylglycine alpha-amidating monooxygenase	2.7	2.2			2.2
Spag4, Sperm associated antigen 4	2.7
Syk, Spleen tyrosine kinase	2.7	2.9
Pde4a, Phosphodiesterase 4A, cAMP specific	2.6	2.3
Rgs2, Regulator of G-protein signaling 2	2.6				2.6
Dusp4, Dual specificity phosphatase 4	2.5	2.1	3.4		2.2
Ehd2, EH-domain containing 2	2.5
Mapkapk2, MAP kinase-activated protein kinase 2	2.5	3.0
Sipa1l2, Signal-induced proliferation-associated 1 like 2	2.5
Kcnj10, Potassium inwardly-rectifying channel, subfamily J, member 10	2.4
Kirrel1, Kin of IRRE like 1 (Drosophila)	2.4
Trib3, Tribbles homolog 3 (Drosophila)	2.4				2.0
Dok4, Docking protein 4	2.2
Kctd10, Potassium channel tetramerisation domain containing 10	2.2
Nlk, Nemo like kinase	2.2
Rasa2, RAS p21 protein activator 2	2.2		2.6
Idi1, Isopentenyl-diphosphate delta isomerase	2.1				2.2
Itpkb, Inositol 1,4,5-trisphosphate 3-kinase B	2.1
Itpkc, Inositol 1,4,5-trisphosphate 3-kinase C	2.1
Rassf8, Ras association (RalGDS/AF-6) domain family 8	2.1
Ern1, Endoplasmic reticulum (ER) to nucleus signalling 1	2.0
Grik4, Glutamate receptor, ionotropic, kainate 4	2.0
Arl4a, ADP-ribosylation factor-like 4A	0.5
Asrgl1, Asparaginase like 1	0.5	0.4
Blnk, B-cell linker	0.5				0.4
Rab7l1, RAB7, member RAS oncogene family-like 1	0.5
Rora, RAR-related orphan receptor alpha	0.5
Rps6ka1, Ribosomal protein S6 kinase polypeptide 1	0.5	0.2
Smad9, MAD homolog 9 (Drosophila)	0.5
Rin2, Ras and Rab interactor 2	0.4	0.4
Ttyh2, Tweety homolog 2 (Drosophila)	0.4
Ctnnal1, Catenin (cadherin associated protein), alpha-like 1	0.3
Sla, Src-like adaptor	0.3	0.3
Rrad, Ras-related associated with diabetes	0.2	3.1			0.2	0.2
Mtus1, Mitochondrial tumor suppressor 1	0.5
Gbp6, Guanylate binding protein 6		24.6
Nfkbia, Nuclear factor of kappa light chain gene enhancer in B-cells inhibitor, alpha		24.5
Nfkbiz, Nuclear factor of kappa light polypeptide gene enhancer in B-cells inhibitor, zeta		23.0			0.3
Nfkbie, Nuclear factor of kappa light polypeptide gene enhancer in B-cells inhibitor, epsilon		19.0				0.4
Cd14, CD14 antigen		18.9
Pik3r5, Phosphoinositide-3-kinase, regulatory subunit 5, p101		17.5
Rtp4, Receptor transporter protein 4		13.7
Csf1, Colony stimulating factor 1		12.1
C1r, Complement component 1, r subcomponent		11.6
Gbp2, Guanylate nucleotide binding protein 2		9.2
Stat1, Signal transducer and activator of transcription 1		9.0
Gimap5, GTPase, IMAP family member 5		8.3
Nfkb2, Nuclear factor of kappa light polypeptide gene enhancer in B-cells 2, p49/p100		8.3
Stat2, Signal transducer and activator of transcription 2		8.3
Rgs16, Regulator of G-protein signaling 16		7.5			0.2
Malt1, Mucosa associated lymphoid tissue lymphoma translocation gene 1		7.0
Ccrn4l, CCR4 carbon catabolite repression 4-like		6.7			0.4
Gvin1, GTPase, very large interferon inducible 1		6.5
Cxcl16, Chemokine (C-X-C motif) ligand 16		6.1
Pde4b, Phosphodiesterase 4B, cAMP specific		6.1
Stk40, Serine/threonine kinase 40		6.0
Rassf4, Ras association (RalGDS/AF-6) domain family 4		5.9
Plekha4, Pleckstrin homology domain containing, family A (phosphoinositide binding specific) member 4		5.7				0.2
Pik3ap1, Phosphoinositide-3-kinase adaptor protein 1		5.1
Edg3, Endothelial differentiation, sphingolipid G-protein-coupled receptor, 3		4.8	3.0
Relb, Avian reticuloendotheliosis viral (v-rel) oncogene related B		4.8
Pnp, Purine-nucleoside phosphorylase		4.5
Trib1, Tribbles homolog 1 (Drosophila)		4.5
C5ar1, Complement component 5a receptor 1		4.2
Rel, Reticuloendotheliosis oncogene		4.2
B2m, Beta-2 microglobulin		4.1
Cd52, CD52 antigen		3.8
Clcf1, Cardiotrophin-like cytokine factor 1		3.7
Rela, V-rel reticuloendotheliosis viral oncogene homolog A (avian)		3.7
Grap, GRB2-related adaptor protein		3.6			0.4	0.4
T2bp, Traf2 binding protein		3.6
Jak2, Janus kinase 2		3.5
Plekhg2, Pleckstrin homology domain containing, family G (with RhoGef domain) member 2		3.5
Gp49a, Glycoprotein 49 A		3.4
Spsb1, SplA/ryanodine receptor domain and SOCS box containing 1		3.3
Akap2, A kinase (PRKA) anchor protein 2		3.1			0.2
Ptprc, Protein tyrosine phosphatase, receptor type, C		3.1
Vasp, Vasodilator-stimulated phosphoprotein		2.8
Camk2d, Calcium/calmodulin-dependent protein kinase II, delta		2.7
Syncrip, Synaptotagmin binding, cytoplasmic RNA interacting protein		2.5
Tiparp, TCDD-inducible poly(ADP-ribose) polymerase		2.5
Nfkbib, Nuclear factor of kappa light chain gene enhancer in B-cells inhibitor, beta		2.4
Nfkb1, Nuclear factor of kappa light chain gene enhancer in B-cells 1, p105		2.3
Rasl10b, RAS-like, family 10, member B		2.3
Stat3, Signal transducer and activator of transcription 3		2.3
Hmga1, High mobility group AT-hook 1		2.2
Rassf1, Ras association (RalGDS/AF-6) domain family 1		2.2
Saps1, SAPS domain family, member 1		2.2				0.4
Hif1a, Hypoxia inducible factor 1, alpha subunit		2.1
Kcnh6, Potassium voltage-gated channel, subfamily H (eag-related), member 6		2.1				0.5
Ralb, V-ral simian leukemia viral oncogene homolog B (ras related)		2.1
Sh3pxd2b, SH3 and PX domains 2B		2.1
Sytl2, Synaptotagmin-like 2		2.1
Alox5ap, Arachidonate 5-lipoxygenase activating protein		0.5
Cd68, CD68 antigen		0.5
Cml1, Camello-like 1		0.5
Comt, Catechol-O-methyltransferase		0.5
Gpr146, G protein-coupled receptor 146		0.5
Inpp5e, Inositol polyphosphate-5-phosphatase E		0.5
Pacsin3, Protein kinase C and casein kinase substrate in neurons 3		0.5
Paqr4, Progestin and adipoQ receptor family member IV		0.5
Prkca, Protein kinase C, alpha		0.5
Rragd, Ras-related GTP binding D		0.5
Gpsm3, G-protein signalling modulator 3		0.4
Kcnk13, Potassium channel, subfamily K, member 13		0.4
Olfr667, Olfactory receptor 667		0.4
Rassf7, Ras association (RalGDS/AF-6) domain family 7		0.4
Rgs12, Regulator of G-protein signaling 12		0.4
Smad6, MAD homolog 6		0.4			2.2
Them4, Thioesterase superfamily member 4		0.4
Tyrobp, TYRO protein tyrosine kinase binding protein		0.4
Fcgr3, Fc receptor, IgG, low affinity III		0.3
Gab1, Growth factor receptor bound protein 2-associated protein 1		0.3
Rapgef3, Rap guanine nucleotide exchange factor (GEF) 3		0.3
Inpp5d, Inositol polyphosphate-5-phosphatase D		0.2
Pscd4, Pleckstrin homology, Sec7 and coiled/coil domains 4		0.2
Rasl11a, RAS-like, family 11, member A			3.5
Sgk, Serum/glucocorticoid regulated kinase			2.2
Pbk, PDZ binding kinase			0.5
Phka1, Phosphorylase kinase alpha 1			0.5
Igfbp2, Insulin-like growth factor binding protein 2			0.4
Akap12. A kinase (PRKA) anchor protein 12					3.7
Adora2b. Adenosine A2b receptor					3.2
Arl5c. ADP-ribosylation factor-like 5C					2.9	0.5
Pde4d. Phosphodiesterase 4D. cAMP specific					2.5
Sh2b2. SH2B adaptor protein 2					2.2
Ptpn21. Protein tyrosine phosphatase. non-receptor type 21					0.5
Rhob. Ras homolog gene family. member B					0.4
Mdga1, MAM domain containing glycosylphosphatidylinositol anchor 1						0.5
P2rx3, Purinergic receptor P2X, ligand-gated ion channel, 3						0.5
Alpk1, Alpha-kinase 1						0.4
Iqgap2, IQ motif containing GTPase activating protein 2						0.4
Rhoc, Ras homolog gene family, member C						0.4
Parp12, Poly (ADP-ribose) polymerase family, member 12						0.3
Dusp2, Dual specificity phosphatase 2						0.2
