# Supplementary material for: Neuroprotective dobutamine treatment upregulates superoxide dismutase 3, anti-oxidant and survival genes and attenuates genes mediating inflammation
Source: BMC Neurosci. 2018 Mar 9;19:9. doi: 10.1186/s12868-018-0415-2 (PMC5845293; doi:10.1186/s12868-018-0415-2)
Supplement: Supplementary file 2 — Additional file 2: Table S2. Regulated genes involved in transcription in all experimental groups classified by gene ontology. Abbreviations: D—dobutamine; LPS—lipopolysaccharide; OGD—oxygen–glucose-deprivation. [file 12868_2018_415_MOESM2_ESM.xlsx]

## Sheet: Sheet1
transcription related proteins	Ctrl vs Ctrl D	Ctrl vs LPS	Ctrl vs OGD	OGD vs OGD D	LPS vs LPS D	LPS OGD vs LPS D OGD
Tcfap2a, Transcription factor AP-2, alpha	29.2	7.4	4.5	0.5
Fosl2, Fos-like antigen 2	14.4	4.0	4.7		2.6
Maff, V-maf musculoaponeurotic fibrosarcoma oncogene family, protein F	9.7	11.6	7.4		2.1	0.5
Nr4a1, Nuclear receptor subfamily 4, group A, member 1	8.1		11.8		6.7	0.5
Cebpb, CCAAT/enhancer binding protein (C/EBP), beta	7.0	5.1
Nfil3, Nuclear factor, interleukin 3, regulated	6.9	2.4	2.1		2.5
Junb, Jun-B oncogene	5.8	9.8
Fosb, FBJ osteosarcoma oncogene B	5.0		68.3		11.2	0.2
Nr4a2, Nuclear receptor subfamily 4, group A, member 2	4.7		3.1		5.2
Zfp217, Zinc finger protein 217	4.2	3.2
Crem, CAMP responsive element modulator	4.1				2.2
Avpi1, Arginine vasopressin-induced 1	4.0				3.0
Dscr1, Down syndrome critical region homolog 1	3.6
Foxc1, Forkhead box C1	3.6
Rnf125, Ring finger protein 125	3.5				2.5
Fos, FBJ osteosarcoma oncogene	3.1		3.3
Csda, Cold shock domain protein A	2.8	2.7
Zfp36, Zinc finger protein 36	2.6	8.6			0.4
Egr1, Early growth response 1	2.3		6.0		2.6
Ier2, Immediate early response 2	2.3	2.9
Zfp655, Zinc finger protein 655	2.3
Glis3, GLIS family zinc finger 3	2.2
Ier5, Immediate early response 5	2.2
Mafk, V-maf musculoaponeurotic fibrosarcoma oncogene family, protein K	2.2	3.6
Xist, Inactive X specific transcripts	2.2
Zfp36l2, Zinc finger protein 36, C3H type-like 2	2.2
Atf3, Activating transcription factor 3	2.1	9.9	3.6			0.4
Bhlhb2, Basic helix-loop-helix domain containing, class B2	2.1
Id3, Inhibitor of DNA binding 3	2.1	2.4
Ier5l, Immediate early response 5-like	2.1
Sertad1, SERTA domain containing 1	2.1	2.5
Tcf3, Transcription factor 3	2.1				2.2
Zfp760, Zinc finger protein 760	2.1
Etv6, Ets variant gene 6	2.0	3.4
Hist4h4, Histone cluster 4, H4	2.0
Rnf122, Ring finger protein 122	2.0
Dbp, D site albumin promoter binding protein	0.5	0.5
Zfp521, Zinc finger protein 521	0.5
Zfp7, Zinc finger protein 7	0.5	0.4
Gli2, GLI-Kruppel family member GLI2	0.4	0.2
Mitf, Microphthalmia-associated transcription factor	0.4
Ptbp1, Polypyrimidine tract binding protein 1	3.4
Ell2, Elongation factor RNA polymerase II 2	2.2
Snrpd1, Small nuclear ribonucleoprotein D1	0.5
Rnase4, Ribonuclease, RNase A family 4	0.4
Dtx3l, Deltex 3-like		27.3				0.3
Egr2, Early growth response 2		13.2	5.1		0.5
Zc3hav1, Zinc finger CCCH type, antiviral 1		12.9				0.4
Bcl3, B-cell leukemia/lymphoma 3		11.3
Pml, Promyelocytic leukemia		6.0				0.4
Ier3, Immediate early response 3		4.8
Trafd1, TRAF type zinc finger domain containing 1		4.4
Klf4, Kruppel-like factor 4		3.9	3.9
Sertad3, SERTA domain containing 3		3.8
Sav1, Salvador homolog 1		3.7
Zfp46, Zinc finger protein 46		3.3			0.4
Klf2, Kruppel-like factor 2		3.2
Cited2, Cbp/p300-interacting transactivator		3.0
Tbc1d1, TBC1 domain family, member 1		2.9
Mxd1, MAX dimerization protein 1		2.7
Plagl2, Pleiomorphic adenoma gene-like 2		2.7
Rbms1, RNA binding motif, single stranded interacting protein 1		2.7
Hivep1, Human immunodeficiency virus type I enhancer binding protein 1		2.6
Zc3h7a, Zinc finger CCCH type containing 7 A		2.6
Elf4, E74-like factor 4		2.5
Jundm2, Jun dimerization protein 2		2.5
Sfpi1, SFFV proviral integration 1		2.5
Aff1, AF4/FMR2 family, member 1		2.4
Mdfic, MyoD family inhibitor domain containing		2.4
Xrn1, 5'-3' exoribonuclease 1		2.4
Etv3, Ets variant gene 3		2.3
Klf6, Kruppel-like factor 6		2.3
Plagl1, Pleiomorphic adenoma gene-like 1		2.3
Zcchc6, Zinc finger, CCHC domain containing 6		2.3
Zfhx1a, Zinc finger homeobox 1a		2.3
Zhx2, Zinc fingers and homeoboxes protein 2		2.3			3.5
Hoxb2, Homeo box B2		2.2
Mbd1, Methyl-CpG binding domain protein 1		2.2				0.4
Zfhx1b, Zinc finger homeobox 1b		2.2			0.5
Hivep3, Human immunodeficiency virus type I enhancer binding protein 3		2.1
Jun, Jun oncogene		2.1
Prrx1, Paired related homeobox 1		2.1
Spty2d1, SPT2, Suppressor of Ty, domain containing 1		2.0
Sox9, SRY-box containing gene 9		0.5
Zbtb20, Zinc finger and BTB domain containing 20		0.5
Zfp120, Zinc finger protein 120		0.5
Hdac8, Histone deacetylase 8		0.4
Rfx2, Regulatory factor X, 2		0.4
Sap18, Sin3-associated polypeptide 18		0.4
Zbed3, Zinc finger, BED domain containing 3		0.4
Fes, Feline sarcoma oncogene		0.3
Fli1, Friend leukemia integration 1		0.2
Homer1, Homer homolog 1			6.7
Nfatc2, Nuclear factor of activated T-cells, cytoplasmic, calcineurin-dependent 2			4.4			0.4
Lmna, Lamin A			3.1			0.5
Per2, Period homolog 2 (Drosophila)			2.6
Tcf7, Transcription factor 7, T-cell specific			2.4
Nab2, Ngfi-A binding protein 2			2.2
Klf16, Kruppel-like factor 16			2.1
Ncapd2, Non-SMC condensin I complex, subunit D2			0.5
Aurkb, Aurora kinase B			0.4
Hist1h3g, Histone cluster 1, H3g			0.4
Tagln, Transgelin			0.3
Rps14, Ribosomal protein S14				2.1
Foxo1. Forkhead box O1					2.3
Creld2. Cysteine-rich with EGF-like domains 2					2.2
Lrrc16. Leucine rich repeat containing 16					0.5
Rnf165, Ring finger protein 165						0.5
Creb3l1, CAMP responsive element binding protein 3-like 1						0.4
Crip1, Cysteine-rich protein 1						0.4
Eif2ak2, Eukaryotic translation initiation factor 2-alpha kinase 2						0.4
Zbp1, Z-DNA binding protein 1						0.4
Zfpm1, Zinc finger protein, multitype 1						0.4
Ddx58, DEAD (Asp-Glu-Ala-Asp) box polypeptide 58						0.3
Oas1a, 2'-5' oligoadenylate synthetase 1A						0.1
