# Supplementary material for: Neuroprotective dobutamine treatment upregulates superoxide dismutase 3, anti-oxidant and survival genes and attenuates genes mediating inflammation
Source: BMC Neurosci. 2018 Mar 9;19:9. doi: 10.1186/s12868-018-0415-2 (PMC5845293; doi:10.1186/s12868-018-0415-2)
Supplement: Supplementary file 3 — Additional file 3: Table S3. Regulated genes involved in mechanisms of cell death and cell survival in all experimental groups classified by gene ontology. Abbreviations: D—dobutamine; LPS—lipopolysaccharide; OGD—oxygen–glucose-deprivation. [file 12868_2018_415_MOESM3_ESM.xlsx]

## Sheet: Sheet1
cell death and cell survival related genes	Ctrl vs Ctrl D	Ctrl vs LPS	Ctrl vs OGD	OGD vs OGD D	LPS vs LPS D	LPS OGD vs LPS D OGD
Thbs1, Thrombospondin 1	14.2	3.2			6.0	0.3
Ptx3, Pentraxin related gene	6.9
Tinf2, Terf1 (TRF1)-interacting nuclear factor 2	6.0				11.6
Inhba, Inhibin beta-A	5.0
Hk2 (gUuMeU):Hexokinase 2	4.0	5.2
Bag3, Bcl2-associated athanogene 3	3.7				2.0
Tmbim1, Transmembrane BAX inhibitor motif containing 1	3.2				2.6
Ppp1r10, Protein phosphatase 1, regulatory subunit 10	2.6
Phlda1, Pleckstrin homology-like domain, family A, member 1	2.4	6.2
Hif1a, Hypoxia inducible factor 1, alpha subunit	2.2
Bcl6, B-cell leukemia/lymphoma 6	2.1
Dnajb10, DnaJ (Hsp40) homolog, subfamily B, member 10	2.1
Pim3, Proviral integration site 3	2.1	2.9
Plekhf1, Pleckstrin homology domain containing, family F (with FYVE domain) member 1	2.1
Trp53bp1, Transformation related protein 53 binding protein 1	2.1
Tsc22d1, TSC22 domain family, member 1	2.1
Bcor, Bcl6 interacting corepressor	2.0
Cd72, CD72 antigen	0.4
Phb, Prohibitin	0.3				0.5
Ptpn6, Protein tyrosine phosphatase, non-receptor type 6	0.3	0.4
Cd274, CD274 antigen		119.8
Bcl2a1c, B-cell leukemia/lymphoma 2 related protein A1c		21.6
Irgm, Immunity-related GTPase family, M		19.3
Daxx, Fas death domain-associated protein		6.9
Cdkn1a, Cyclin-dependent kinase inhibitor 1A (P21)		5.7
Cflar, CASP8 and FADD-like apoptosis regulator		5.6
Parp12, Poly (ADP-ribose) polymerase family, member 12		5.4
Ibrdc3, IBR domain containing 3		4.9
Bcl2l11, BCL2-like 11 (apoptosis facilitator)		4.6
Glipr2, GLI pathogenesis-related 2		2.9
Ampd3, AMP deaminase 3		2.6
Plekhf2, Pleckstrin homology domain containing, family F (with FYVE domain) member 2		2.3
Hcls1, Hematopoietic cell specific Lyn substrate 1		2.3
Mvp, Major vault protein		2.2
Bid, BH3 interacting domain death agonist		2.2			0.4
Parp8, Poly (ADP-ribose) polymerase family, member 8		2.1
Birc2, Baculoviral IAP repeat-containing 2		2.1
Ucp2, Uncoupling protein 2 (mitochondrial, proton carrier)		0.5
Bcl2, B-cell leukemia/lymphoma 2		0.5	2.3
Ibrdc2, IBR domain containing 2		0.4
Birc1f, Baculoviral IAP repeat-containing 1f		0.4
Card9, Caspase recruitment domain family, member 9		0.3
Bmf, Bcl2 modifying factor		0.3
Hspb1, Heat shock protein 1			0.5
Nupr1, Nuclear protein 1				4.7
Cryab, Crystallin, alpha B				0.5
Stc1. Stanniocalcin 1					3.5
Angptl4. Angiopoietin-like 4					0.4
Glipr1. GLI pathogenesis-related 1					0.4
Klf6. Kruppel-like factor 6					0.4
