# Supplementary material for: Neuroprotective dobutamine treatment upregulates superoxide dismutase 3, anti-oxidant and survival genes and attenuates genes mediating inflammation
Source: BMC Neurosci. 2018 Mar 9;19:9. doi: 10.1186/s12868-018-0415-2 (PMC5845293; doi:10.1186/s12868-018-0415-2)
Supplement: Supplementary file 4 — Additional file 4: Table S4. Regulated genes involved in metabolism and transport processes in all experimental groups classified by gene ontology. Abbreviations: D—dobutamine; LPS—lipopolysaccharide; OGD—oxygen–glucose-deprivation. [file 12868_2018_415_MOESM4_ESM.xlsx]

## Sheet: Sheet1
metabolism and transport related genes	Ctrl vs Ctrl D	Ctrl vs LPS	Ctrl vs OGD	OGD vs OGD D	LPS vs LPS D	LPS OGD vs LPS D OGD
Uap1, UDP-N-acetylglucosamine pyrophosphorylase 1	4.1				4.0
Man1b1, Mannosidase, alpha, class 1B, member 1	3.8				2.6
Gcnt2, Glucosaminyl (N-acetyl) transferase 2, I-branching enzyme	3.0
Chst8, Carbohydrate (N-acetylgalactosamine 4-0) sulfotransferase 8	2.5
Gcnt1, Glucosaminyl (N-acetyl) transferase 1, core 2	0.5	0.2
St3gal6, ST3 beta-galactoside alpha-2,3-sialyltransferase 6	0.4
Pmvk, Phosphomevalonate kinase	3.5				3.3
Ldlr, Low density lipoprotein receptor	3.4				2.4
Arrdc3, Arrestin domain containing 3	3.3				3.1
Mvd, Mevalonate (diphospho) decarboxylase	2.9				3.0
Acsl4, Acyl-CoA synthetase long-chain family member 4	2.6				2.4
Sc4mol, Sterol-C4-methyl oxidase-like	2.5				3.7
Mest, Mesoderm specific transcript	2.4
Auh, AU RNA binding protein/enoyl-coenzyme A hydratase	2.2
Lypla2, Lysophospholipase 2	2.2
Cyp1b1, Cytochrome P450, family 1, subfamily b, polypeptide 1	2.1	2.2
Hmgcr, 3-hydroxy-3-methylglutaryl-Coenzyme A reductase	2.1				2.5
Lpl, Lipoprotein lipase	0.5
Osbpl3, Oxysterol binding protein-like 3	0.5
Papss2, 3'-phosphoadenosine 5'-phosphosulfate synthase 2	0.5
Stard8, START domain containing 8	0.4
Mvk, Mevalonate kinase	2.7
Methylenetetrahydrofolate dehydrogenase (NAD+ dependent), methenyltetrahydrofolate cyclohydrolase	2.0
Adamts4, A disintegrin-like and metallopeptidase (reprolysin type) with thrombospondin type 1 motif, 4	4.4	4.5			2.3
Adamts9, A disintegrin-like and metallopeptidase (reprolysin type) with thrombospondin type 1 motif, 9	3.4				3.5
Usp2, Ubiquitin specific peptidase 2	3.4
Senp2, SUMO/sentrin specific peptidase 2	3.3
Adamts1, A disintegrin-like and metallopeptidase (reprolysin type) with thrombospondin type 1 motif, 1	2.2	10.2
Serpine1, Serine (or cysteine) peptidase inhibitor, clade E, member 1	2.0	38.1				0.2
Psme2, Proteasome (prosome, macropain) 28 subunit, beta	0.3	4.3				0.3
Adam8, A disintegrin and metallopeptidase domain 8	3.3
Slc25a25, Solute carrier family 25 (mitochondrial carrier, phosphate carrier), member 25	7.1	2.2
Tmem41a, Transmembrane protein 41a	6.5
Slc2a1, Solute carrier family 2 (facilitated glucose transporter), member 1	4.9				4.5
Slc39a14, Solute carrier family 39 (zinc transporter), member 14	4.0	3.9
Slc15a3, Solute carrier family 15, member 3	3.9	6.2
Slc22a21, Solute carrier family 22 (organic cation transporter), member 21	3.6
Slc11a1, Solute carrier family 11 (proton-coupled divalent metal ion transporters), member 1	2.8	0.5			5.0
Atp11a, ATPase, class VI, type 11A	2.4
Slc16a3, Solute carrier family 16 (monocarboxylic acid transporters), member 3	2.4				2.1	2.1
Slc7a5, Solute carrier family 7 (cationic amino acid transporter, y+ system), member 5	2.4				2.3
Gcc1, Golgi coiled coil 1	2.2
Kifc3, Kinesin family member C3	2.1
Bet1l, Blocked early in transport 1 homolog (S, cerevisiae)-like	2.0
Slc20a1, Solute carrier family 20, member 1	2.0				2.6
Ids, Iduronate 2-sulfatase		17.3
Fndc3a, Fibronectin type III domain containing 3a		3.3
St3gal1, ST3 beta-galactoside alpha-2,3-sialyltransferase 1		2.2
Man2b1, Mannosidase 2, alpha B1		0.5
Naglu (gUuMeU):Alpha-N-acetylglucosaminidase (Sanfilippo disease IIIB)		0.5
St6gal1, Beta galactoside alpha 2,6 sialyltransferase 1		0.5
Ugt1a7c, UDP glucuronosyltransferase 1 family, polypeptide A7C		0.5
Soat1, Sterol O-acyltransferase 1		3.7
Pla2g4a, Phospholipase A2, group IVA (cytosolic, calcium-dependent)		3.2
Apobec3, Apolipoprotein B editing complex 3		2.9
Cln3, Ceroid lipofuscinosis, neuronal 3, juvenile (Batten, Spielmeyer-Vogt disease)		2.9			0.5
Pigv, Phosphatidylinositol glycan anchor biosynthesis, class V		2.7
Plscr3, Phospholipid scramblase 3		2.6
Ctps, Cytidine 5'-triphosphate synthase		2.3
Sptlc2, Serine palmitoyltransferase, long chain base subunit 2		2.3
Elovl7, ELOVL family member 7, elongation of long chain fatty acids (yeast)		2.0
Lpin1, Lipin 1		0.5
Lrp6, Low density lipoprotein receptor-related protein 6		0.5
Lypla3, Lysophospholipase 3		0.5
Pld1, Phospholipase D1		0.5
Acsl3, Acyl-CoA synthetase long-chain family member 3		0.4			2.1
Acss1, Acyl-CoA synthetase short-chain family member 1		0.4
Pld4, Phospholipase D family, member 4		0.4
Qk, Quaking		0.5
Pfkfb3, 6-phosphofructo-2-kinase/fructose-2,6-biphosphatase 3		4.9
Usp18, Ubiquitin specific peptidase 18		79.6				0.1
Isg15, ISG15 ubiquitin-like modifier		46.4				0.2
Psmb8, Proteosome (prosome, macropain) subunit, beta type 8 (large multifunctional peptidase 7)		16.8				0.2
Timp1, Tissue inhibitor of metalloproteinase 1		15.5
Psmb10, Proteasome (prosome, macropain) subunit, beta type 10		8.4				0.2
Ube2l6, Ubiquitin-conjugating enzyme E2L 6		6.9				0.2
Ube1l, Ubiquitin-activating enzyme E1-like		6.6				0.2
Casp7, Caspase 7		4.9
Casp1, Caspase 1		3.7
Cst7, Cystatin F (leukocystatin)		3.7				0.3
Pcsk1n, Proprotein convertase subtilisin/kexin type 1 inhibitor		3.5				0.5
Psme1, Proteasome (prosome, macropain) 28 subunit, alpha		2.9				0.3
Usp42, Ubiquitin specific peptidase 42		2.2
Arts1, Type 1 tumor necrosis factor receptor shedding aminopeptidase regulator		2.1
Anubl1, AN1, ubiquitin-like, homolog (Xenopus laevis)		0.5
Scpep1, Serine carboxypeptidase 1		0.5
Htra3, HtrA serine peptidase 3		0.4
Stx11, Syntaxin 11		50.0
Cp, Ceruloplasmin		3.4
Slc12a7, Solute carrier family 12, member 7		3.1
Pacs2, Phosphofurin acidic cluster sorting protein 2		2.9
Slc16a10, Solute carrier family 16 (monocarboxylic acid transporters), member 10		2.8			0.5
Ehd1, EH-domain containing 1		2.7
Slc25a2, Solute carrier family 25 (mitochondrial carrier, ornithine transporter) member 2		2.5	2.0
Rhoj, Ras homolog gene family, member J		2.4
Abcb1b, ATP-binding cassette, sub-family B (MDR/TAP), member 1B		2.3
Slc31a2, Solute carrier family 31, member 2		2.3			0.5
Slc2a6, Solute carrier family 2 (facilitated glucose transporter), member 6		2.2
Slc7a11, Solute carrier family 7 (cationic amino acid transporter, y+ system), member 11		2.2	0.4			2.1
Slc4a7, Solute carrier family 4, sodium bicarbonate cotransporter, member 7		2.1
Whdc1, WAS protein homology region 2 domain containing 1		2.1
Rab8b, RAB8B, member RAS oncogene family		2.0
Slc37a2, Solute carrier family 37 (glycerol-3-phosphate transporter), member 2		0.4
Abcc3, ATP-binding cassette, sub-family C (CFTR/MRP), member 3		0.3				2.4
Scd1, Stearoyl-Coenzyme A desaturase 1			0.4
Lcat, Lecithin cholesterol acyltransferase			0.3
Prss22, Protease, serine, 22			2.2
Atp1b2, ATPase, Na+/K+ transporting, beta 2 polypeptide			0.3
Pgm5, Phosphoglucomutase 5				2.5		2.2
Lrp1, Low density lipoprotein receptor-related protein 1						2.1
Crot, Carnitine O-octanoyltransferase						0.4
Plp1, Proteolipid protein (myelin) 1						0.4
Rarres2, Retinoic acid receptor responder (tazarotene induced) 2						0.4
Tspo, Translocator protein						0.4
Pgam2, Phosphoglycerate mutase 2						2.1
Lyzs, Lysozyme						4.5
Endod1, Endonuclease domain containing 1						0.5
Tfrc, Transferrin receptor						2.6
Slc4a4, Solute carrier family 4 (anion exchanger), member 4						2.0
Rab20, RAB20, member RAS oncogene family						0.4
Rtp4, Receptor transporter protein 4						0.3
