# Supplementary material for: Neuroprotective dobutamine treatment upregulates superoxide dismutase 3, anti-oxidant and survival genes and attenuates genes mediating inflammation
Source: BMC Neurosci. 2018 Mar 9;19:9. doi: 10.1186/s12868-018-0415-2 (PMC5845293; doi:10.1186/s12868-018-0415-2)
Supplement: Supplementary file 5 — Additional file 5: Table S5. Regulated genes involved in growth and cell cycle related mechanisms in all experimental groups classified by gene ontology. Abbreviations: D—dobutamine; LPS—lipopolysaccharide; OGD—oxygen–glucose-deprivation. [file 12868_2018_415_MOESM5_ESM.xlsx]

## Sheet: Sheet1
growth and cell cycle related genes	Ctrl vs Ctrl D	Ctrl vs LPS	Ctrl vs OGD	OGD vs OGD D	LPS vs LPS D	LPS OGD vs LPS D OGD
Gadd45g, Growth arrest and DNA-damage-inducible 45 gamma	3.4	2.4
Hbegf, Heparin-binding EGF-like growth factor	2.5		2.4
Fgf2, Fibroblast growth factor 2	2.2	2.7
Ctgf, Connective tissue growth factor	0.4	3.7				0.4
Sfn, Stratifin	6.0
Cdk6, Cyclin-dependent kinase 6	0.5	3.5			0.4
Bcar3, Breast cancer anti-estrogen resistance 3	0.4
Angptl4, Angiopoietin-like 4		19.0
Trex1, Three prime repair exonuclease 1		10.8
Vcam1, Vascular cell adhesion molecule 1		9.9
Bst2, Bone marrow stromal cell antigen 2		5.9
Gadd45b, Growth arrest and DNA-damage-inducible 45 beta		5.2
Vash1, Vasohibin 1		4.6			0.3
Ptpn2, Protein tyrosine phosphatase, non-receptor type 2		2.6
Amotl1, Angiomotin-like 1		2.1
Cdkn2b, Cyclin-dependent kinase inhibitor 2B (p15, inhibits CDK4)		2.1
Ccdc98, Coiled-coil domain containing 98		0.5
Bmp4, Bone morphogenetic protein 4		0.4
Trp53inp1, Transformation related protein 53 inducible nuclear protein 1		0.4	0.4
Rbl1, Retinoblastoma-like 1 (p107)		4.2
Ccnl1, Cyclin L1		2.5
Mll5, Myeloid/lymphoid or mixed-lineage leukemia 5		0.5
Bdnf, Brain derived neurotrophic factor			2.4
Gfra2, Glial cell line derived neurotrophic factor family receptor alpha 2			2.2
Top2a, Topoisomerase (DNA) II alpha			0.4
Igfbp3, Insulin-like growth factor binding protein 3			0.3
Ccnd2, Cyclin D2			0.5
Ccna2, Cyclin A2			0.5
Nupr1, Nuclear protein 1			0.5			0.4
Sgol2, Shugoshin-like 2			0.4
Ccnd1, Cyclin D1			0.4
Errfi1. ERBB receptor feedback inhibitor 1					3.0
Fgfr2. Fibroblast growth factor receptor 2					2.0
Gas1. Growth arrest specific 1					0.5
Slfn2. Schlafen 2					0.5
Lgals9, Lectin, galactose binding, soluble 9						0.2
