# Supplementary material for: Neuroprotective dobutamine treatment upregulates superoxide dismutase 3, anti-oxidant and survival genes and attenuates genes mediating inflammation
Source: BMC Neurosci. 2018 Mar 9;19:9. doi: 10.1186/s12868-018-0415-2 (PMC5845293; doi:10.1186/s12868-018-0415-2)
Supplement: Supplementary file 6 — Additional file 6: Table S6. Regulated genes involved in development in all experimental groups classified by gene ontology. Abbreviations: D—dobutamine; LPS—lipopolysaccharide; OGD—oxygen–glucose-deprivation. [file 12868_2018_415_MOESM6_ESM.xlsx]

## Sheet: Sheet1
development related genes	Ctrl vs Ctrl D	Ctrl vs LPS	Ctrl vs OGD	OGD vs OGD D	LPS vs LPS D	LPS OGD vs LPS D OGD
Mid1, Midline 1	17.8	6.2			0.4
Cnn1, Calponin 1	8.3
Klf4, Kruppel-like factor 4	6.2					0.3
Cyr61, Cysteine rich protein 61	6.1	0.4			2.1
Rorb, RAR-related orphan receptor beta	5.5				2.6
Lincr, Lung-inducible neuralized-related C3HC4 RING domain protein	4.6
Pim1, Proviral integration site 1	4.6	17.7
Pcsk1n, Proprotein convertase subtilisin/kexin type 1 inhibitor	4.4
Tpbg, Trophoblast glycoprotein	3.9
Axud1, AXIN1 up-regulated 1	3.3	24.0	2.3		0.5
Espl1, Extra spindle poles-like 1	3.2				2.1
Cenpa, Centromere protein A	3.1
Fzd5, Frizzled homolog 5	3.0	3.8
Pex5, Peroxisome biogenesis factor 5	2.8
Btg2, B-cell translocation gene 2, anti-proliferative	2.6
Csrp2, Cysteine and glycine-rich protein 2	2.6
Rps14, Ribosomal protein S14	2.6					0.3
Chst11, Carbohydrate sulfotransferase 11	2.4				2.2
Kremen1, Kringle containing transmembrane protein 1	2.4
Myd116, Myeloid differentiation primary response gene 116	2.4	4.6
Thrap2, Thyroid hormone receptor associated protein 2	2.4
Dab2, Disabled homolog 2	2.3	0.5
Gcm2, Glial cells missing homolog 2	2.3				3.6
Whsc1l1, Wolf-Hirschhorn syndrome candidate 1-like 1	2.2
Btg3, B-cell translocation gene 3	2.1
Olfml3, Olfactomedin-like 3	0.5
Ikzf1, IKAROS family zinc finger 1	0.4				0.5
Lsm7, LSM7 homolog, U6 small nuclear RNA associated	0.4
Sall1, Sal-like 1	0.4
Sox9, SRY-box containing gene 9	0.4
Lrrc54, Leucine rich repeat containing 54	0.3
Tgif, TG interacting factor	2.8
Lrrc22, Leucine rich repeat containing 22	0.5
Numb, Numb gene homolog	0.4
Parp9, Poly (ADP-ribose) polymerase family, member 9		18.9				0.4
Ddefl1, Development and differentiation enhancing factor-like 1		13.2			0.4
Sbno2, Strawberry notch homolog 2 (Drosophila)		5.7
Fzd7, Frizzled homolog 7 (Drosophila)		5.5			0.2	0.5
Mov10, Moloney leukemia virus 10		4.5				0.4
Spata13, Spermatogenesis associated 13		4.2
Gem, GTP binding protein (gene overexpressed in skeletal muscle)		3.7
Alkbh5, AlkB, alkylation repair homolog 5 (E, coli)		2.6
Gmfg, Glia maturation factor, gamma		2.6				0.5
Mthfd2, Methylenetetrahydrofolate dehydrogenase (NAD+ dependent), methenyltetrahydrofolate cyclohydrolase		2.5
Xrcc1, X-ray repair complementing defective repair in Chinese hamster cells 1		2.5
March5, Membrane-associated ring finger (C3HC4) 5		2.4
Tnks1bp1, Tankyrase 1 binding protein 1		2.3
Dok1, Docking protein 1		2.2
Marcksl1, MARCKS-like 1		2.2
Acvr1, Activin A receptor, type 1		2.1
Eya3, Eyes absent 3 homolog (Drosophila)		2.1
Siah2, Seven in absentia 2		2.1
Morf4l1, Mortality factor 4 like 1		2.0
Pttg1, Pituitary tumor-transforming 1		2.0				0.4
Eya1, Eyes absent 1 homolog (Drosophila)		0.5
Fzd2, Frizzled homolog 2 (Drosophila)		0.4
Baalc, Brain and acute leukemia, cytoplasmic			2.1
Emd, Emerin			2.1
Emp1, Epithelial membrane protein 1				0.5		0.3
Obox5. Oocyte specific homeobox 5					2.4
Piwil4. Piwi-like homolog 4					2.4
Baalc. Brain and acute leukemia. cytoplasmic					2.2
Gsdmdc1, Gasdermin domain containing 1						0.5
