# Supplementary material for: Neuroprotective dobutamine treatment upregulates superoxide dismutase 3, anti-oxidant and survival genes and attenuates genes mediating inflammation
Source: BMC Neurosci. 2018 Mar 9;19:9. doi: 10.1186/s12868-018-0415-2 (PMC5845293; doi:10.1186/s12868-018-0415-2)
Supplement: Supplementary file 7 — Additional file 7: Table S7. Regulated genes involved in cytoskeleton and extracellular matrix dynamics in all experimental groups classified by gene ontology. Abbreviations: D—dobutamine; LPS—lipopolysaccharide; OGD—oxygen–glucose-deprivation. [file 12868_2018_415_MOESM7_ESM.xlsx]

## Sheet: Sheet1
cytoskeleton and extracellular matrix related genes	Ctrl vs Ctrl D	Ctrl vs LPS	Ctrl vs OGD	OGD vs OGD D	LPS vs LPS D	LPS OGD vs LPS D OGD
Ttbk1, Tau tubulin kinase 1	4.6	2.1
Tuba6, Tubulin, alpha 6	2.7	2.1
Tubgcp3, Tubulin, gamma complex associated protein 3	2.7				2.1
Dlgh1, Discs, large homolog 1	2.5
Efnb2, Ephrin B2	2.5
Pdzrn3, PDZ domain containing RING finger 3	2.5	0.5			3.5
Syncrip, Synaptotagmin binding, cytoplasmic RNA interacting protein	2.5
Ankrd9, Ankyrin repeat domain 9	2.2
Tpm4, Tropomyosin 4	2.2
Arhgdib, Rho, GDP dissociation inhibitor (GDI) beta	0.5
Diap3, Diaphanous homolog 3	0.5	0.5
Cdc42ep4, CDC42 effector protein (Rho GTPase binding) 4	0.4
Dock8, Dedicator of cytokinesis 8	0.4	0.4
Fnbp1, Formin binding protein 1	0.4	0.4
Limk2, LIM motif-containing protein kinase 2	0.4
Plek, Pleckstrin	0.4
Rgs12, Regulator of G-protein signaling 12	0.4
Stard13, Serologically defined colon cancer antigen 13	0.4	0.2
Stmn1, Stathmin 1	0.4	0.5
Syde1, Synapse defective 1, Rho GTPase, homolog 1	0.4
Myo1e, Myosin IE	2.3
Antxr2, Anthrax toxin receptor 2	2.5
Prg1, Proteoglycan 1, secretory granule	2.3					0.5
Mmp14, Matrix metallopeptidase 14	2.2
Nrxn2, Neurexin II	2.2
Alms1, Alstrom syndrome 1 homolog	0.4
Katna1, Katanin p60 (ATPase-containing) subunit A1		8.3
Arhgef17, Rho guanine nucleotide exchange factor (GEF) 17		3.4
Fmnl2, Formin-like 2		3.1
Rnd3, Rho family GTPase 3		3.1
Rhob, Ras homolog gene family, member B		2.9
Arhgap22, Rho GTPase activating protein 22		2.8			0.4
Rdx, Radixin		2.6
Swap70, SWA-70 protein		2.6			0.5
Kns2, Kinesin 2		2.4
Arhgap10, Rho GTPase activating protein 10		2.3
Arhgef2, Rho/rac guanine nucleotide exchange factor (GEF) 2		2.2
Cdc42ep1, CDC42 effector protein (Rho GTPase binding) 1		2.2
Tanc1, Tetratricopeptide repeat, ankyrin repeat and coiled-coil containing 1		2.2
Dlc1, Deleted in liver cancer 1		2.1
Flnb, Filamin, beta		2.0
Arhgap30, Rho GTPase activating protein 30		0.5
Arhgap5, Rho GTPase activating protein 5		0.5
Ctnnal1, Catenin (cadherin associated protein), alpha-like 1		0.5
Tspan15, Tetraspanin 15		0.5
Arhgap8, Rho GTPase activating protein 8		0.4	2.2		2.1
Arhgef19, Rho guanine nucleotide exchange factor (GEF) 19		0.4
Fgd2, FYVE, RhoGEF and PH domain containing 2		0.4
Icam1, Intercellular adhesion molecule		40.0				0.4
Itga5, Integrin alpha 5 (fibronectin receptor alpha)		9.7
Sdc4, Syndecan 4		5.3
Nrg1, Neuregulin 1		3.5
Lgals9, Lectin, galactose binding, soluble 9		3.3
Sema4c, Sema domain, immunoglobulin domain, (semaphorin) 4C		3.3
Col11a2, Procollagen, type XI, alpha 2		2.8				0.2
Lgals3bp, Lectin, galactoside-binding, soluble, 3 binding protein		2.4
Lamc1, Laminin, gamma 1		2.1
Nrp2, Neuropilin 2		2.1
Lama5, Laminin, alpha 5		2.0
Itga1, Integrin alpha 1		0.4
Olfml3, Olfactomedin-like 3		0.4
Arhgap11a, Rho GTPase activating protein 11A			0.5
Loxl1, Lysyl oxidase-like 1				2.7
Ecm1, Extracellular matrix protein 1				2.5
Cnn1. Calponin 1					2.3
Homer1. Homer homolog 1					2.0
Tmc8. Transmembrane channel-like 8					2.4
Vcam1. Vascular cell adhesion molecule 1					0.4
Tmem106a, Transmembrane protein 106A						0.5
Fscn1, Fascin homolog 1, actin bundling protein (Strongylocentrotus purpuratus)						0.4
Fn1, Fibronectin 1						2.4
Eln, Elastin						2.0
Vwa1, Von Willebrand factor A domain containing 1						2.0
Col4a6, Procollagen, type IV, alpha 6						0.5
Hspg2, Perlecan (heparan sulfate proteoglycan 2)						0.5
Col18a1, Procollagen, type XVIII, alpha 1						0.4
Col4a1, Procollagen, type IV, alpha 1						0.4
Esm1, Endothelial cell-specific molecule 1						0.4
Islr2, Immunoglobulin superfamily containing leucine-rich repeat 2						0.4
Sdc3, Syndecan 3						0.4
Vcam1, Vascular cell adhesion molecule 1						0.3
